# Supplementary material for: zIncubascope: Long-term quantitative imaging of multi-cellular assemblies inside an incubator
Source: PLoS One. 2025 Jan 23;20(1):e0309035. doi: 10.1371/journal.pone.0309035 (PMC11756754; doi:10.1371/journal.pone.0309035)
Supplement: S2 File — (TEX) [file pone.0309035.s002.tex]

% Template for PLoS
% Version 3.6 Aug 2022
%
% % % % % % % % % % % % % % % % % % % % % %
%
% -- IMPORTANT NOTE
%
% This template contains comments intended 
% to minimize problems and delays during our production 
% process. Please follow the template instructions
% whenever possible.
%
% % % % % % % % % % % % % % % % % % % % % % % 
%
% Once your paper is accepted for publication, 
% PLEASE REMOVE ALL TRACKED CHANGES in this file 
% and leave only the final text of your manuscript. 
% PLOS recommends the use of latexdiff to track changes during review, as this will help to maintain a clean tex file.
% Visit https://www.ctan.org/pkg/latexdiff?lang=en for info or contact us at latex@plos.org.
%
%
% There are no restrictions on package use within the LaTeX files except that no packages listed in the template may be deleted.
%
% Please do not include colors or graphics in the text.
%
% The manuscript LaTeX source should be contained within a single file (do not use \input, \externaldocument, or similar commands).
%
% % % % % % % % % % % % % % % % % % % % % % %
%
% -- FIGURES AND TABLES
%
% Please include tables/figure captions directly after the paragraph where they are first cited in the text.
%
% DO NOT INCLUDE GRAPHICS IN YOUR MANUSCRIPT
% - Figures should be uploaded separately from your manuscript file. 
% - Figures generated using LaTeX should be extracted and removed from the PDF before submission. 
% - Figures containing multiple panels/subfigures must be combined into one image file before submission.
% For figure citations, please use "Fig" instead of "Figure".
% See http://journals.plos.org/plosone/s/figures for PLOS figure guidelines.
%
% Tables should be cell-based and may not contain:
% - spacing/line breaks within cells to alter layout or alignment
% - do not nest tabular environments (no tabular environments within tabular environments)
% - no graphics or colored text (cell background color/shading OK)
% See http://journals.plos.org/plosone/s/tables for table guidelines.
%
% For tables that exceed the width of the text column, use the adjustwidth environment as illustrated in the example table in text below.
%
% % % % % % % % % % % % % % % % % % % % % % % %
%
% -- EQUATIONS, MATH SYMBOLS, SUBSCRIPTS, AND SUPERSCRIPTS
%
% IMPORTANT
% Below are a few tips to help format your equations and other special characters according to our specifications. For more tips to help reduce the possibility of formatting errors during conversion, please see our LaTeX guidelines at http://journals.plos.org/plosone/s/latex
%
% For inline equations, please be sure to include all portions of an equation in the math environment.  For example, x$^2$ is incorrect; this should be formatted as $x^2$ (or $\mathrm{x}^2$ if the romanized font is desired).
%
% Do not include text that is not math in the math environment. For example, CO2 should be written as CO\textsubscript{2} instead of CO$_2$.
%
% Please add line breaks to long display equations when possible in order to fit size of the column. 
%
% For inline equations, please do not include punctuation (commas, etc) within the math environment unless this is part of the equation.
%
% When adding superscript or subscripts outside of brackets/braces, please group using {}.  For example, change "[U(D,E,\gamma)]^2" to "{[U(D,E,\gamma)]}^2". 
%
% Do not use \cal for caligraphic font.  Instead, use \mathcal{}
%
% % % % % % % % % % % % % % % % % % % % % % % % 
%
% Please contact latex@plos.org with any questions.
%
% % % % % % % % % % % % % % % % % % % % % % % %

\documentclass[10pt,letterpaper]{article}
\usepackage[top=0.85in,left=2.75in,footskip=0.75in]{geometry}

% amsmath and amssymb packages, useful for mathematical formulas and symbols
\usepackage{amsmath,amssymb}

% Use adjustwidth environment to exceed column width (see example table in text)
\usepackage{changepage}

% textcomp package and marvosym package for additional characters
\usepackage{textcomp,marvosym}

% cite package, to clean up citations in the main text. Do not remove.
\usepackage{cite}

% Use nameref to cite supporting information files (see Supporting Information section for more info)
\usepackage{nameref,hyperref}

% line numbers
\usepackage[right]{lineno}

% ligatures disabled
\usepackage[nopatch=eqnum]{microtype}
\DisableLigatures[f]{encoding = *, family = * }

% color can be used to apply background shading to table cells only
\usepackage[table]{xcolor}

% array package and thick rules for tables
\usepackage{array}

% create "+" rule type for thick vertical lines
\newcolumntype{+}{!{\vrule width 2pt}}

% create \thickcline for thick horizontal lines of variable length
\newlength\savedwidth
\newcommand\thickcline[1]{%
  \noalign{\global\savedwidth\arrayrulewidth\global\arrayrulewidth 2pt}%
  \cline{#1}%
  \noalign{\vskip\arrayrulewidth}%
  \noalign{\global\arrayrulewidth\savedwidth}%
}

% \thickhline command for thick horizontal lines that span the table
\newcommand\thickhline{\noalign{\global\savedwidth\arrayrulewidth\global\arrayrulewidth 2pt}%
\hline
\noalign{\global\arrayrulewidth\savedwidth}}


% Remove comment for double spacing
%\usepackage{setspace} 
%\doublespacing

% Text layout
\raggedright
\setlength{\parindent}{0.5cm}
\textwidth 5.25in 
\textheight 8.75in

% Bold the 'Figure #' in the caption and separate it from the title/caption with a period
% Captions will be left justified
\usepackage[aboveskip=1pt,labelfont=bf,labelsep=period,justification=raggedright,singlelinecheck=off]{caption}
\renewcommand{\figurename}{Fig}

% Use the PLoS provided BiBTeX style
\bibliographystyle{plos2015}

% Remove brackets from numbering in List of References
\makeatletter
\renewcommand{\@biblabel}[1]{\quad#1.}
\makeatother


% Header and Footer with logo
\usepackage{lastpage,fancyhdr,graphicx}
\usepackage{epstopdf}
%\pagestyle{myheadings}
\pagestyle{fancy}
\fancyhf{}
%\setlength{\headheight}{27.023pt}
%\lhead{\includegraphics[width=2.0in]{PLOS-submission.eps}}
\rfoot{\thepage/\pageref{LastPage}}
\renewcommand{\headrulewidth}{0pt}
\renewcommand{\footrule}{\hrule height 2pt \vspace{2mm}}
\fancyheadoffset[L]{2.25in}
\fancyfootoffset[L]{2.25in}
\lfoot{\today}

%% Include all macros below

\newcommand{\lorem}{{\bf LOREM}}
\newcommand{\ipsum}{{\bf IPSUM}}

%% END MACROS SECTION


\begin{document}
\vspace*{0.2in}

% Title must be 250 characters or less.
\begin{flushleft}
{\Large
\textbf\newline{zIncubascope: long-term quantitative imaging of multi-cellular assemblies inside an incubator} % Please use "sentence case" for title and headings (capitalize only the first word in a title (or heading), the first word in a subtitle (or subheading), and any proper nouns).
}
\newline
% Insert author names, affiliations and corresponding author email (do not include titles, positions, or degrees).
\\
Anirban Jana\textsuperscript{1,2,3},
Naveen Mekhileri\textsuperscript{1,2},
Adeline Boyreau\textsuperscript{1,2},
Aymerick Bazin\textsuperscript{1,2},
Nadège Pujol\textsuperscript{3},
Kevin Alessandri\textsuperscript{3},
Gaëlle Recher\textsuperscript{1,2},
Pierre Nassoy\textsuperscript{1,2},
and Amaury Badon\textsuperscript{1,2*}
\\
\bigskip
\textbf{1} LP2N, Laboratoire Photonique Num\'erique et Nanosciences, Univ. Bordeaux, F-33400 Talence, France
\\
\textbf{2} Institut d' Optique Graduate School $\&$ CNRS UMR 5298, F-33400 Talence, France
\\
\textbf{3} Treefrog Therapeutics, F-33600, Pessac, France
\\
\bigskip

% Insert additional author notes using the symbols described below. Insert symbol callouts after author names as necessary.
% 
% Remove or comment out the author notes below if they aren't used.
%


% Use the asterisk to denote corresponding authorship and provide email address in note below.
* amaury.badon@institutoptique.fr

\end{flushleft}
% Please keep the abstract below 300 words

\section{Methods}

\subsection{Human induced pluripotent stem cells (hiPSCs)}
hiPS cells purchased from Corriell Institute (AICS-0023) are cultured using standard protocols in T25 plastic flasks (Corning-Ref: 353109), coated with Matrigel (Corning-Ref: 354234). Once at a confluency of 75-80 \%, the cells are detached using Acutase (Stemcells-Ref: 07920) and resuspended in culture media at the required concentrations. The culture medium used for cell, spherical and tubular capsules culture is mTeSR™ Plus (Stemcells-Ref: 100-0276). The detached cells are encapsulated with Matrigel (Corning-Ref: 354234) in equal volumes of cell solution and the Matrigel. In this case of capsules and tubes, the alginate assemblies of hiPSCs are rinsed with DMEM (Biowest L0102) to remove excess calcium and cultured in mTeSR™ Plus culture medium. ROCK inhibitor Y-27632 dihydrochloride (Tocris-Ref: 1254/10) at 10 mM is added and replenished at 1/1000 dilution every day for the first 48 hours after encapsulation. After 48 hours, culture media with Penicillin-streptomycin (Gibco™ 15140122) in 1:100 dilution is used and replaced every 48 hours. 

\subsection{Yeast cells}
For encapsulation, the yeasts \textit{Saccharomyces cerevisiae} (Fermentis-Ref: SafAle™ S-04) are suspended at a concentration of 10 mg/ml in a solution of 300 mM sorbitol (Applichem 548653) before encapsulation. Once encapsulated, the capsules are cultured in Yeast Peptone Dextrose (YPD) broth (Sigma-Ref: Y1375). The media is unchanged during the imaging time period.

\subsection{Spherical and tubular cellular capsules}
We used the previously developed Cellular Capsule technology \cite{alessandri20163d,cohen2023engineering} to encapsulate hiPS and yeast cells either in spherical or in tubular hollow hydrogel capsules \cite{vesseloids2019}. In brief, the spherical capsules are made using a co-extrusion microfluidic device that generates a jet with a core-shell geometry. Owing to the Rayleigh-Plateau instability, the jet breaks up into droplets with a shell of sodium alginate solution and a core of cells suspended in an extra-cellular matrix \cite{alessandri2013cellular}. These fall into a 100 mM CaCl$_2$ and instantaneously crosslink to form a hydrogel. We thus obtain spherical shells (i.e. hollow spheres) with cells encapsulated in the aqueous core and the shell serving as a protective membrane against manipulation but permeable to nutrients. The size of the capsules is mainly set by the diameter of the nozzle of the microfluidic coextrusion device. In the experiments reported here, the capsules has an inner diameter of 250±50 µm and an outer diameter of 400±100 µm. The tubular capsules are made using the same co-extrusion device; however, the composite liquid jet is prevented from undergoing the Rayleigh-Plateau instability by dipping the device into the calcium bath to suppress significant surface energy mismatch. The tubes could be as long as meters with an outer diameter of 250 µm. As for spherical capsules, the cellular concentration inside the core of the tube can be tuned for different experiments. The tubes are maintained in culture using the same protocols as in the case of capsules.

One peculiarity of the technique that we exploited here is the fact that alginate gels stick to positively charged surfaces. We thus used petri dishes coated the poly-lysine (Gibco-Ref: 16021412) before seeding the capsules to avoid undesired motions of the samples during acquisition, especially upon culture medium exchange.


\section{Image Analysis}

\subsection{Capsules}

The images obtained from the acquisitions are processed using ImageJ (FIJI \cite{schindelin2012fiji}) and quantitative analysis is performed in Matlab R2023 (MathWorks). The .m files are provided as digital supplementary material. To analyze the growth of a cyst, from a z-stack, a suitable focal plane is chosen for analysis. This focal plane varies for different cysts. The whole pipeline is illustrated in Figure \ref{supp_figure1}. Concretely, the full-field images are cropped into regions of interests (ROIs) to be analyzed individually. In the case of spherical capsules, a binary mask of the cyst is constructed in FIJI using simple threshold and binary operations of \texttt{erosion}, \texttt{dilation}, and \texttt{fill holes}. A local rectangular (ROI) is defined using the centroid of this mask as the lower left corner of the rectangle. The width (w in Fig \ref{supp_figure1}A ) of this local ROI is defined using the half-width of the bounding rectangle of the global mask with 5 pixels added to this value. The height (h in Fig \ref{supp_figure1}A) of this ROI is preset at 20 pixels to obtain a locally averaged radial intensity profile to prevent detection of smaller dark artefacts in the cell layer (refer to Fig \ref{supp_figure1}).

\begin{figure*}[!ht]
\caption{Detection of cyst thickness. (A) Image analysis pipeline to extract the thickness of the cyst in the local ROI using preset thresholds on the local minimas of the averaged intensity profile. (B) Four angular positions of the mask and the detected thickness of the cell (layer (in green in each snippet). Detection of the thickness of the cell layer is performed by rotating this mask around 360°.}
\centering
\label{supp_figure1}
\end{figure*}

Local quantification of the thickness of the cyst is performed on this locally masked region of the gray-scale image.  Since the cyst has a central cavity (lumen), the edge of the cell layer appears as a dark band that is manifested as a local minimum in the average radial intensity profile of this ROI. The local minima in this profile are identified with a preset prominence value (Matlab function: \texttt{islocalmin (A, P)}). A threshold is defined in both intensity values and position on this averaged profile to extract the edge of the cell layer facing the lumen. The threshold in intensity depends on the global intensity values, however the same value is used for a single FOV since illumination is homogeneous in all the cases. The cut-off in position is set at a fixed distance from the outer edge of the cyst, implying that the distance of the lumen edge from the centroid is below this cut-off distance. The outer edge of the cyst in the ROI is the first non zero pixel value position from the right extremity of this profile curve. These edge positions are assigned to the central pixel line of the cyst of the local ROI. Using the centroid of the mask and these two positions on the cell layer, we quantify the lumen radius and the thickness of the cell layer in this local ROI. To obtain the thickness of the cell layer around the cyst, the gray-scale image and the mask is rotated. The local ROI is calculated at each rotation step and the above-mentioned operations are carried out. The rotation step can be smallest positive normalized floating-point number in MATLAB, however for computational costs, it has been set at a step value of 5. This method ensures that the non-uniformity in the lumen radius and the cell layer are well captured in the calculations. 

\subsection{Tubes}
A similar analysis strategy is utilized to estimate the thickness of hiPSCs tubes (section $\text{III}$). A mask of the cyst is created using binary operations at each time step and a local rectangular ROI is extracted to analyze the thickness. In the case of hiPSCs tubes, the ROI is translated along the axis of the tube to detect the radial thickness of the tubular cyst. Similarly, to detect the thickness of the cyst at the free tip (axial position), the ROI is translated in the radial direction (Fig \ref{supp_figure2}A). The thickness is detected every 2.5 µm along the radial and axial directions. The thickness in the radial position as shown in the analysis Fig \ref{supp_figure2}B is always calculated in a region located at a fixed distance from the free tip of the capsule. The ROI is defined using the central axis of the tube as a reference with a preset width and height to ensure proper detection of the edges of the cyst and the lumen. The edge of the lumen is detected as the local minima in the local ROI using thresholding techniques, as in the case of spherical capsules, on the mean intensity profile of the ROI. The outer edge of the cyst in the ROI is the first non zero pixel value position from the outer-extremity of this profile curve. 

\begin{figure*}[!ht]
\caption{ Detection of thickness of tubular cysts. (A) Translation of the local ROI to trace the thickness in the radial position (here shown at steps of 10 µm for clarity). (B) The thickness detected at the radial and axial positions using the translating ROIs at steps of 2.5 µm at t=0 for the data shown in section $\text{III B}$, Fig 7.}
\centering
\label{supp_figure2}
\end{figure*}


\subsection{Yeast}
In the case of yeast cells  \textit{Saccharomyces cerevisiae} growing in capsules, it is observed that they proliferate as aggregates, hence we did not investigate the structural details at the scale of the cellular assemblies. Owing to a high homogeneity in the illumination of the full field of view, a global mask is developed using binary thresholding of the intensity. Individual capsules with their masks are cropped for analysis from different regions of the field of view. The isolated masks are dilated to circumscribe the regions of interest and properties of this mask are analyzed. Since the aggregates are non-spherical and in-homogeneous, a volume calculation using the length scale of the 2D projected area is inaccurate. Hence, an estimation of the depth of the aggregate is necessary to obtain the volume. Following Beer-Lambert’s law, the depth of each pixel is calculated using the intensity value of each pixel with the background intensity value (in the region without capsules, $\text{I}_0$=140) following the equation in Supp Fig \ref{supp_figure3}D. The absorbance constant of the Beer-Lambert equation is assumed to be identical for each pixel and constant w.r.t time. The summation of the volume of each pixel yields the volume of the aggregate at a given time (Supp. Fig \ref{supp_figure3}C). Normalization of the volume of the aggregate with the value at t=0 ensures that the constants from the equation can be removed from the final data. 

\begin{figure*}[!ht]
\caption{Detection of volume of yeast aggregates. (A) Image analysis pipeline to develop the global mask of the FOV to analyze growth of yeast aggregates. (B) Detection of the area occupied by the yeast cells at different time steps. (C) Depth calculation for each pixel using Beer-Lambert’s law. The color map represents a normalized depth distribution of a small region of the mask at a given time. (D) Schematic of how depth of an aggregate with identical projected area affects the mean intensity of the light of the ROI. (E) Estimation of the volume of the aggregate using Beer-Lambert’s law. (F) Variation of the estimated volume (normalized with the volume at t=0) with time for the aggregates shown in Fig 9A).}
\centering
\label{supp_figure3}
\end{figure*}


\section{Setup to measure Accuracy}
To measure the performance of the motor driven z-stack capabilities of the zIncubascope, we have designed a setup to quantify it. Using an LED and collimator lens (LED-L in Fig \ref{supp_figure4}), a stage (STAGE in Fig \ref{supp_figure4}) is illuminated as shown. This light is collected using a 10X objective (Zeiss-Ref: 13-816 10X ZEISS A-Plan Objective) and tube lens on a CMOS (Thorlabs-Ref: CS165MU1/M). The camera has a pixel size of 3.45 µm and using a tube lens of 125 mm combined with the focal length of the objective (16.5 mm) provides a resolution of 0.45 µm per pixel. Since the shortest displacement expected is 10 µm, this resolution is sufficient to measure the movements with high accuracy. 

\begin{figure*}[!ht]
\caption{3D rendering of the optical setup. (A) CAD scheme of the setup used to measure the step displacement of the stage for controlled motions of the motor. (B) Truncated timelapse of an automated run performed with steps of 5 degrees of rotation of the motor (10 µm displacement step). Note: The lower edge of the stage is imaged, and the position of the lower edge is monitored as it is displaced upwards.}
\centering
\label{supp_figure4}
\end{figure*}

\section{Acquisition Code}

All experiments were performed using a graphical user interface developed in Python available in the BiOf GitHub repository (github.com/BiOflab/zIncubascope). We designed an ergonomic interface (Supp. Fig \ref{supp_figure5}) that provides a preview window, control of the LED power, camera acquisition parameters, motor control and allows to enter the parameters for a time lapse (time step, duration). To further
reduce the cost as well as the physical size of the system outside the incubator, we also developed a version of the acquisition code compatible with Raspberry Pi 4 systems.
For more details refer to our GitHub page \cite{gitbiof}. 

\begin{figure*}[!ht]
\caption{Python Interface to control the functionalities of the zIncubascope.}
\centering
\label{supp_figure5}
\end{figure*}


\section{Experimental Setup}

On Figure \ref{supp_figure6}, we provide a 2D sketch of the experimental apparatus as well as a picture of the zIncubascope inside a 118L incubator. Note that we provide here \cite{gitbiof} a list of the parts required to build the setup accompanied by instructions on how to assemble it.

\begin{figure*}[!ht]
\caption{Experimental setup. (A) Illumination pathway of the zIncubascope. Refer to Fig 1 for more details. (B) A picture of the setup in a tabletop incubator.}
\centering
\label{supp_figure6}
\end{figure*}

\nolinenumbers

% Either type in your references using
% \begin{thebibliography}{}
% \bibitem{}
% Text
% \end{thebibliography}
%
% or
%
% Compile your BiBTeX database using our plos2015.bst
% style file and paste the contents of your .bbl file
% here. See http://journals.plos.org/plosone/s/latex for 
% step-by-step instructions.
% 

\begin{thebibliography}{1}

\bibitem{alessandri20163d}
Alessandri K, Feyeux M, Gurchenkov B, Delgado C, Trushko A, Krause KH, et~al.
\newblock A 3D printed microfluidic device for production of functionalized hydrogel microcapsules for culture and differentiation of human Neuronal Stem Cells (hNSC).
\newblock Lab on a Chip. 2016;16(9):1593--1604.

\bibitem{cohen2023engineering}
Cohen PJ, Luquet E, Pletenka J, Leonard A, Warter E, Gurchenkov B, et~al.
\newblock Engineering 3D micro-compartments for highly efficient and scale-independent expansion of human pluripotent stem cells in bioreactors.
\newblock Biomaterials. 2023;295:122033.

\bibitem{vesseloids2019}
Andrique L, Recher G, Alessandri K, Pujol N, Feyeux M, Bon P, et~al.
\newblock A model of guided cell self-organization for rapid and spontaneous formation of functional vessels.
\newblock Science Advances. 2019;5(6):eaau6562.
\newblock doi:{10.1126/sciadv.aau6562}.

\bibitem{alessandri2013cellular}
Alessandri K, Sarangi BR, Gurchenkov VV, Sinha B, Kie{\ss}ling TR, Fetler L, et~al.
\newblock Cellular capsules as a tool for multicellular spheroid production and for investigating the mechanics of tumor progression in vitro.
\newblock Proceedings of the National Academy of Sciences. 2013;110(37):14843--14848.

\bibitem{schindelin2012fiji}
Schindelin J, Arganda-Carreras I, Frise E, Kaynig V, Longair M, Pietzsch T, et~al.
\newblock Fiji: an open-source platform for biological-image analysis.
\newblock Nature methods. 2012;9(7):676--682.

\bibitem{gitbiof}
;.
\newblock \url{https://github.com/BiOflab/zIncubascope}.

\end{thebibliography}

\end{document}
